# Supplementary material for: Phytochemical Profile and Evaluation of the Antioxidant, Cyto-Genotoxic, and Antigenotoxic Potential of Salvia verticillata Hydromethanolic Extract
Source: Plants (Basel). 2024 Mar 5;13(5):731. doi: 10.3390/plants13050731 (PMC10934106; doi:10.3390/plants13050731)
Supplement: Supplementary file 1 [file plants-13-00731-s001.zip]

Archive with 1 entries (1 files):
- plants-2892122-supplementary.pdf
